# Supplementary material for: Delineating transitions during the evolution of specialised peroxisomes: Glycosome formation in kinetoplastid and diplonemid protists
Source: Front Cell Dev Biol. 2022 Sep 12;10:979269. doi: 10.3389/fcell.2022.979269 (PMC9512073; doi:10.3389/fcell.2022.979269)
Supplement: Supplementary file 1 [file Table2.XLSX]

## Sheet: Sheet1
					PTS
						T brucei	T vivax	T cruzi	L major	L tarent	Endotr mont	Lept pyrr	Lept seym	Crith fasc	Ango dean	Blech aya	Paratr conf	Bodo sal	Trypa borrelli	Diplo pal	Diplo japoni	Diplo ambula	Eugl grac	Eugl longa	Naegl grub	Naegl fowleri	Naegl lovani
Sterol synthesis
	C-8 sterol isomerase				1	GKI	-	GKI	GKI	GKI	GKI	GKI	GKI	GKI	GKI	GKI	GKI	no orth	no orth	no orth	no orth	no orth	GKI	GKI	-	-	-
	Isopentenyl-diphosphate delta-isomerase				1	-	PSL	SSL	GHL	GHL	AHL	GHL	GHL	GHL	PHL	PHL	no orth	-	-	no orth	SHM	NKM/PKL	no orth	no orth	no orth	no orth	no orth
	Mevalonate kinase				1	SKL	GKL	AKI	SNL	SNL	ASL	ASL	ANL	SRL	PSL	-	SKF	AKL	SKM	-	-	-	-	-	-	-	-
					2	KVilfgeHF	KVilfgeHF	KVilfgeHF	KVilfgeHF	KVilfgeHF	KVilfgeHF	KVilfgeHF	KVilfgeHF	KVilfgeHF	KVilfgeHF	KVilfgeHF	-	-	KIilfgeHF	KIilfgeHA	RVatitsHL	-	-	-	KLilfgeHA	KLilfgeHA	KLilfgeHA
Fatty-acid beta-oxidation
	3-Ketoacyl-CoA thiolase				1	TNI	-	ANI	-	-	-	-	-	ANI	-	-	-	-	-	AKL	SKL/TKA/ SHL/AKL	AKL	GNA	-	SSL	-	-
					2	RVfvvggHI	-	RVfvvggHI	RVfimggHI	HVrhgscRL	RVfivggHI	KVilfgeHF	RVfivggHI	RVfivggHI	-	-	-	-	-	-	-	-	QLasktiQA	QLasktiQA	-	RLsmlqqHL	-
	Carnitine O-palmitoyltransferase				1	SKL	no orth	PKL	no orth	no orth	no orth	no orth	no orth	no orth	no orth	no orth	SKI	no orth	-	-	AKM	AKM	GKA/SRL	GKA	no orth	no orth	no orth
	Acyl-CoA binding protein				1	SNL	SKL	SKL	SKL	SKL	SSL	SKL	SKL	SKL	SKL	SKL	AKL	no orth	-	AKL	SKL	no orth	-	-	-	SKM	-
	3,2-Trans-enoyl-CoA isomerase				1	-	-	-	-	-	-	-	-	-	-	-	-	-	PKA	no orth	SHM	-	-	-	SKL	PKL/SKL	SKL
					2	RLssqcsHI	-	RVgrhvrRL	-	-	-	RIahltsRA	-	-	-	-	-	-	-	no orth	-	-	no orth	no orth	no orth	QLsrkstKV	no orth
	Monoglyceride lipase				1	-	-	-	-	-	-	-	-	-	SNV	-	-	-	-	-	-	-	SRI	-	no orth	-	-
					2	-	RVcseahRL	-	-	-	-	-	-	-	-	-	-	-	-	-	-	-	-	-	no orth	-	-
	Enoyl-CoA_hydratase				1	-	-	-	-	-	-	-	-	-	-	-	-	-	-	AKL/SKL	AKL	AKL	-	PSV	-	SKL/NRL/PKL	-
					2	RLetissHV	-	RVdtilsHV	RIetvskHL	RIeilskHL	RLntistQL	RIdnissHL	RLdnissHL	RLdtigtHL	-	RLttvasHL	RLrsieqQL	HLvesikKA	-	-	QFsstamKF		-	-	-	QInlstdRF	RIqhilnHL
	Enoyl-CoA hydratase/enoyl-CoA isomerase/3-hydroxyacyl-CoA dehydrogenase (trifunctional enzyme)				1	-	-	-	-	-	-	-	-	-	-	-	-	VQL	-	AKL	AKL	AKL	-	-	-	PKL	PKL
					2	RLetissHV	-	RVdtilsHV	-	RIeilskHL	RLntistQL	RIdnissHL	RLdnissHL	RLdtigtHL	-	RLttvasHL	RLrsieqQL	-	-	-	-	-	-	-	-	-	-
	Acyl CoA Oxidase (ACOX)				1	-	-	-	-	-	-	-	-	-		-	SDA	SKL	no orth	AKL	SKL	no orth	SKL	-	PQL	-	-
					2	-	-	-	-	-	-	-	-	-		-	-	-	no orth	-	-	no orth	-	-	KFvaffeQL	RLnvhlnHL	RLlvHLkHL
	Acyl-CoA dehydrogenase (ACAD)				1	no orth	no orth	no orth	no orth	no orth	no orth	no orth	no orth	no orth	no orth	no orth	no orth	no orth	no orth	ARL	AKL	no orth	SKL	AKL	SKL	SKM	SKM
Ether-lipid biosynthesis
	Dihydroxyacetone-phosphate acyltransferase				1	SRM	SKM	SKM	SKM	SKM	SKM	SKI	SKM	SKM	-	AKM	SQL	SKM	AKL	-	AKL/AKM	SKM/SKL	AQL	-	SKL	SKL/SRL	SKL
					2	-	-	-	-	-	-	-	-	-	-	-	-	-	-	-			-	-	-	-	-
	Alkyl-dihydroxyacetone-phosphate synthase				1	AHL	AHL	SHL	SHI	SHL	SHL	SHL	AHL	SHL	AHL	SHL	SRL	AKL	AKM	-	AKM	AKM	SKL	SKL	-	-	-
					2	-	-	-	-	-	-	-	-	-	-	-	-	-	-	-			-	KVlhtmmRV	KFieelrQV	QIqeykqQL	RLhmigaHL
	Fatty acyl-CoA reductase				1	SSL	SSL	SSL	SSL	SSL	SSL	SSL	SSL	SSL	AKM	SSL	-	ASL	-	-	SHL	AHL	SKL	SKL	-	SKL/SRL	SKL
Pyrimidine biosynthesis
	Orotidine-5-P decarbox/orotate phosphoribosyltransferase				1	SKL	SKL	SKL	SKL	SKL	SKL	SKI	SKI	AKI	SKL	SKL	SKL	SKL	SKV	no orth	no orth	no orth	no orth	no orth	no orth	no orth	no orth
	Orotate phosphoribosyltransferase/orotidine-5'-monophosphate decarboxylase				1	no orth	no orth	no orth	no orth	no orth	no orth	no orth	no orth	no orth	no orth	no orth	no orth	no orth	no orth	no orth	no orth	no orth	-	-	-	-	-
	Phosphoribosylpyrophosphate synthetase_1 (PRPPS)				1	-	-	-	VKL	VKL	-	-	-	-	-	-	CSA	-	-	-	-	-	-	-	-	-	-
					2	-	-	-	-	-	KLaedvcRY	KLaedvcRF	KLaadvcRF	KLaqdvcRF	-	KLaedvcRY	KLaedvcKA	-	-	-	-	-	-	-	-	-	-
	Phosphoribosylpyrophosphate synthetase_2 (PRPPS)				1	-	-	-	VKL	VKL	VKV	-	VKV	VKV	-	VKV	-	-	-	-	-	-	-	-	-	-	-
Purine salvage
	Adenine phosphoribosyltransferase_1				1	-	NRL	SRI	-	-	-	-	-	-	-	-	PSA	-	SKV	-	-	-	-	-	-	-	-
	Adenine phosphoribosyltransferase_2 (APRT-like)				1	SRL	SHM	SHM	-	-	-	-	-	-	-	-	SKL	no orth	no orth	-	-	-	-	-	-	-	-
	HGPRT				1	-	SHL	SKY	SKV	SKL	-	SKL	SKL	SKL	-	SKL	SKL	SKL	SRL	SRL	AKL	AKL	-	-	-	-	-
					2	-	-	-	-	-	-	-	-	-	-	-	-	-	-	RIneladQI	-	-	HIaeqldRI	-	-	-	-
	XPRT				1	SKL	SCL	SKY	AKL	AKL	CRL	AKL	AKL	AKL	AKL	SKL	SKL	AHY	SKM	no orth	no orth	no orth	no orth	no orth	no orth	no orth	no orth
	Inosine-5'-monophosphate dehydrogenase				1	SKL	SKM	SKL	AKM	SKM	AKL	SKM	SKM	SKM	SKM	SKL	AKL	SKM	-	-	SKL/AKM	AKM	-	-	-	-	-
	GMP reductase				1	AKL	SKI	SKL	SKL	SKL	SKL	SKL	SKL	SKL	SKM	SKL	SKL	-	SKL	no orth	SKL	AKM	-	no orth	no orth	no orth	no orth
	AMP deaminase				1	SRL	-	SRL	SHL	SHV	SHI	SQL	SQL	SRI	GKL	-	GKL	SKL	-	no orth	SKL	SKL	-	CMM	-	-	-
	Guanylate kinase				1	SKL	-	-	-	SSL	SSL	SSL	SSL	SSL	ASL	-	-	-	-	GNA	-	SQA	-	-	-	-	-
Phosphatases
	ApaH-like phosphatase (former call KsPPP)				1	AKL	PKV	SKV	-	-	-	-	-	-	-	-	-	-	RFqnnraHA	no orth	AKL	QFlyfigKL	-	no orth	no orth	-	no orth
	PIP39				1	SRL	SRL	SRL	SKL	SKL	SKL	SRL	SKL	SNL	-	SKL	SRM	SNL	NRL	-	-	-	-	-	-	-	-
					2	-	-	-	-	-	-	-	-	-	KLdvitnQL	-	-	-	-	-	-	-	-	-	-	-	-
	Nudix hydrolase TbNH2				1	SSI	-	-	AKY	AKY	SKY	AKY	AKF	AKY	-	-	SHV	-	-	no orth	-	no orth	no orth	no orth	no orth	no orth	no orth
					2	RIhedkfQF	RVreeklQF	RIqdnlfQF	-	-	-	-	-	-	-	-	-	-	-	no orth	-	no orth	no orth	no orth	no orth	no orth	no orth
	Inositol polyphosphate 1-phosphatase				1	-	-	SSL	-	-	-	-	-	-	SKL	-	-	-	no orth	no orth	no orth	no orth	-	-	no orth	no orth	no orth
					2	-	-	KVqeletQL	-	QLlavcvRA	-	-	QLlavcvRA	-	-	-	-	-	no orth	no orth	no orth	no orth	-	HIvgeegHV	no orth	no orth	no orth
Anti-oxidants
	L-Galactonolactone oxidase				1	SHL	-	CHL	-	-	-	-	-	-	-	SHL	-	-	-	-	-	-	-	-	-	-	-
					2	-	-	-	-	-	-	-	-	-	-	-	RLdllvsHL	-	-	-	-	-	-	RFvhmgrKV/KVlhtmmRV	-	-	-
	Iron Superoxide dismutase				1	SDL	SDL	-	SDL / SQL	SQL	TQV / SHV	SDL	-	SDL	SQL / SDL	SQL / SRL	SNL / SKL	SNL	SKL	SQL / SSL / SRL	SQL /SKL	SQL / SKL	-	VKF	-	-	-
	Glutathione peroxidase-like protein, putative				1	ARL	SHI	ARI	SKI	-	SKI	AKL		GKL	SKL	TRA	-	-	-	-	-	-	SRL	SRL	-	-	-
					2		KVldadhQL	-	-	-	-	-	-	-	-	-	-	-		-	-	KFdvfkgKV	-	-	KLsdykgKV	-	-
	Trypanothione reductase				1	SNL	SSL	ASL	SNL	SNL	SNL	SNL	SNL	SNL	SNL	SNL	SSL	SNL	-	-	AKI / ARM	AKI / TDL	-	-	-	-	-
					2	-	-	-	KVavvdvQA	-	-	-	-	-	-	-	-	-	-	-	-	-	-	-	-	-	-
Other
	Isocitrate dehydrogenase 1 (IDH1)				1	SKV	no orth	SKI	no orth	no orth	no orth	no orth	no orth	no orth	no orth	no orth	AKL	SKL	no orth	GQV	AKL	no orth	-	-	SKL	SKL
	D-amino oxidase				1	no orth	no orth	no orth	no orth	no orth	no orth	no orth	no orth	no orth	no orth	no orth	no orth	PKL	no orth	no orth	no orth	no orth	no orth	no orth	no orth	no orth	no orth
					2	no orth	no orth	no orth	no orth	no orth	no orth	no orth	no orth	no orth	no orth	no orth	no orth	-	no orth	no orth	no orth	no orth	no orth	no orth	no orth	no orth	no orth
	2-Hydroxy-acid oxidase				1	no orth	no orth	no orth	AHL	AHL	AHL	AHL	AHL	AHL	AHL	no orth	ANL	AKL	-	AHL	-	no orth	-	-	-	-	-
					2	no orth	no orth	no orth	-	-	-	-	-	-	-	no orth	-	-	-	-	-	no orth	-	-	-	QIqeykqQL	QIqeykqQL
